# Supplementary material for: Novel members of quinoline compound family enhance insulin secretion in RIN-5AH beta cells and in rat pancreatic islet microtissue
Source: Sci Rep. 2017 Mar 8;7:44073. doi: 10.1038/srep44073 (PMC5341024; doi:10.1038/srep44073)
Supplement: Supplementary Table 1 [file srep44073-s2.xls]

## Sheet: Sheet1
Supplementary Table 1. Insulin secretion in RIN-5AH cells stimulated by quinoline derivatives. Compounds are sorted by R4 substituents. n≥3
				Compound No. (sorted by R4 group)	R2	R3	R4	R4_R-subst_IUPAC	R6	R7	R8	Insulin secretion	SEM
				Compound 1	CN			[3-[(2,4-difluorophenyl)carbamoylamino]phenyl]		F		-0.13	0.04
				Compound 2	CN			[3-[[3-(trifluoromethyl)phenyl]carbamoylamino]phenyl]		F		-0.28	0.06
				Compound 3	CN			[3-(m-tolylcarbamoylamino)phenyl]		F		0.07	0.05
				Compound 4	CN			[2,4-dichloro-5-[(dimethylamino)methyl]anilino]		F		0.57	0.15
				Compound 5	CONH2			[2,4-dichloro-5-[(dimethylamino)methyl]anilino]		F		0.34	0.09
				Compound 6	CONH2			(2,4-dichloro-5-hydroxy-anilino)	F			0.07	0.03
				Compound 7	CN			(2,4-dichloro-5-methoxy-anilino)			Br	1.16	0.13
				Compound 8	CN			(2,4-dichloro-5-methoxy-anilino)	OCH3	F		1.158	0.12
				Compound 9	CN			(2,4-dichloro-5-methoxy-anilino)		F		1.20832	0.0663565
				Compound 10	CN			(2,4-dichloro-5-methoxy-anilino)	F			0.89	0.13
				Compound 11	CN			(2,4-dichloro-5-methoxy-anilino)	OCH3			0.78	0.13
				Compound 12		CN		(2,4-dichloro-5-methoxy-anilino)	OCH3	3-aminopropoxy		0.74	0.06
				Compound 13	CN			(2,4-dichloro-5-methoxy-anilino)			F	0.7	0.11
				Compound 14	CN			(2,4-dichloro-5-methoxy-anilino)			CF3	0.58	0.14
				Compound 15		CN		(2,4-dichloro-5-methoxy-anilino)	OCH3	F		0.363	0.03
				Compound 16	CN			(2,4-dichloro-5-methoxy-anilino)		F	OCH3	0.35	0.1
				Compound 17	CONH2			(2,4-dichloro-5-methoxy-anilino)	OCH3			0.34	0.08
				Compound 18	CH3			(2,4-dichloro-5-methoxy-anilino)	3-morpholinopropoxy			0.284	0.07
				Compound 19	CONH2			(2,4-dichloro-5-methoxy-anilino)	3-morpholinopropoxy			0.23	0.02
				Compound 20	CN			(2,4-dichloro-5-methoxy-anilino)	3-aminopropoxy	F		0.23	0.03
				Compound 21	methanesulfonamidomethyl			(2,4-dichloro-5-methoxy-anilino)	F			0.2	0.06
				Compound 22	COOH			(2,4-dichloro-5-methoxy-anilino)	OCH3			0.2	0.05
				Compound 23	CONH2			(2,4-dichloro-5-methoxy-anilino)	F			0.19	0.03
				Compound 24	CONH2			(2,4-dichloro-5-methoxy-anilino)			Br	0.17	0.06
				Compound 25		CN		(2,4-dichloro-5-methoxy-anilino)	OCH3	3-(4-methylpiperazin-1-yl)propoxy		0.1405	0.03
				Compound 26	CN			(2,4-dichloro-5-methoxy-anilino)	3-acetamidopropoxy	F		0.11	0.05
				Compound 27	CH2NHCOCH3			(2,4-dichloro-5-methoxy-anilino)	F			0.076	0.03
				Compound 28				(2,4-dichloro-5-methoxy-anilino)	OCH3	3-pyrrolidin-1-ylpropoxy		0.06	0.13
				Compound 29	CN			(2,4-dichloro-5-methoxy-anilino)		4-aminobutoxy		0.01	0.02
				Compound 30	CONH2			(2,4-dichloro-5-methoxy-anilino)		3-hydroxypropoxy		-0.01	0.03
				Compound 31	CN			(2,4-dichloro-5-methoxy-anilino)	3-(1,3-dioxoisoindolin-2-yl)propoxy	F		-0.01	0.02
				Compound 32	CH2NH2			(2,4-dichloro-5-methoxy-anilino)		F		-0.02	0.1
				Compound 33	CN			(2,4-dichloro-5-methoxy-anilino)	F		Br	-0.05	0.05
				Compound 34	CH3			(2,4-dichloro-5-methoxy-anilino)	OCH3			-0.079	0.02
				Compound 35				(2,4-dichloro-5-methoxy-anilino)	OCH3	3-(4-methylpiperazin-1-yl)propoxy		-0.178	0.04
				Compound 36				(2,4-dichloro-5-methoxy-anilino)	OCH3	benzyloxy		-0.32	0.02
				Compound 37	CH2NH2			(2,4-dichloro-5-methoxy-anilino)	F			-0.426	0.02
				Compound 38	CN			[2,4-dichloro-5-(dimethylcarbamoyl)anilino]			Br	1.25	0.19
				Compound 39	CN			[2,4-dichloro-5-(dimethylcarbamoyl)anilino]			F	0.48	0.09
				Compound 40	CN			[2,4-dichloro-5-(dimethylcarbamoyl)anilino]		F		0.45	0.1
				Compound 41	CONH2			[2,4-dichloro-5-(dimethylcarbamoyl)anilino]	Cl		Cl	0.22	0.07
				Compound 42	CONH2			[2,4-dichloro-5-(dimethylcarbamoyl)anilino]			Br	0.15	0.08
				Compound 43		CN		(2,4-dichloroanilino)	OCH3	3-aminopropoxy		0.67	0.03
				Compound 44		CN		(2,4-dichloroanilino)	OCH3	OCH3		0.37	0.03
				Compound 45		CN		(2,4-dichloroanilino)	OCH3	3-(dimethylamino)propoxy		0.36	0.03
				Compound 46		CN		(2,4-dichloroanilino)	OCH3	3-formamidopropoxy		0.18	0.02
				Compound 47	CN			(2,6-dichloroanilino)		F	OCH3	0.93	0.06
				Compound 48	CN			(2,6-dichloroanilino)			F	0.73	0.09
				Compound 49	CN			(2,6-dichloroanilino)	OCH3	F		0.65	0.08
				Compound 50	CN			(2,6-dichloroanilino)	F			0.41	0.01
				Compound 51	CN			[(2,6-dichloro-4-pyridyl)amino]		F	OCH3	-0.11	0.05
				Compound 52	CN			[3-[(2,6-difluorophenyl)sulfonylamino]phenyl]		F		0.94	0.17
				Compound 53	CN			[2,4-dichloro-5-[3-(1,3-dioxoisoindolin-2-yl)propoxy]anilino]	OCH3	F		0	0.02
				Compound 54	confidential							0.2	0.19
				Compound 55	CN			(3-chloro-4-fluoro-anilino)	Cl		Cl	0.78	0.07
				Compound 56	CN			(3-chloro-4-fluoro-anilino)			F	0.16	0.05
				Compound 57	CN			[3-[(3-methoxybenzoyl)amino]phenyl]		F		-0.21	0.04
				Compound 58	CN			(3-aminophenyl)		F		1.51	0.12
				Compound 59	CN			[4-chloro-2-(trifluoromethyl)anilino]		F	OCH3	1.01	0.2
				Compound 60	CN			[4-chloro-2-(trifluoromethyl)anilino]	F			0.96	0.1
				Compound 61	CN			[4-chloro-2-(trifluoromethyl)anilino]			F	0.93	0.09
				Compound 62	CN			[4-chloro-2-(trifluoromethyl)anilino]	OCH3	F		0.83	0.16
				Compound 63	CN			[5-(3-aminopropoxy)-2,4-dichloro-anilino]		F		0.11	0.04
				Compound 64				[2-fluoro-4-[(3-phenylphenyl)sulfonylamino]phenoxy]	OCH3	3-aminopropoxy		0.9	0.06
				Compound 65				[2-fluoro-4-[(3-phenylphenyl)sulfonylamino]phenoxy]	OCH3	3-morpholinopropoxy		0.47	0.09
				Compound 66				[2-fluoro-4-[(3-phenylphenyl)sulfonylamino]phenoxy]	OCH3	3-(dimethylamino)propoxy		0.25	0.05
				Compound 67				[2-fluoro-4-[(3-phenylphenyl)sulfonylamino]phenoxy]	OCH3	tert-butyl N-(3-methoxypropyl)carbamate		-0.15	0.05
				Compound 68	CN			[3-[[3-(trifluoromethyl)benzoyl]amino]phenyl]		F		0.86	0.04
				Compound 69	CN			(3,4-dimethylanilino)		F	OCH3	0.78	0.1
				Compound 70	CN			(3,4-dimethylanilino)			F	0.39	0.04
				Compound 71	CN			(3,4-dimethylanilino)	OCH3	F		0.09	0.04
				Compound 72	CN			[5-(3-acetamidopropoxy)-2,4-dichloro-anilino]		F		0.15	0.05
				Compound 73	CN			[4-[[4-chloro-2-(trifluoromethyl)phenyl]sulfamoyl]-2-fluoro-phenoxy]	OCH3	F		-0.21	0.05
				Compound 74	CN			(2,3-dihydro-1,4-benzodioxin-6-ylamino)			F	0.21	0.03
				Compound 75	CN			(2,3-dihydro-1,4-benzodioxin-6-ylamino)	OCH3	F		0.19	0.07
				Compound 76	CN			[4-[(4-methylpiperazin-1-yl)methyl]anilino]			F	0.05	0.04
				Compound 77	CN			(4-pyridylamino)	F			0.09	0.05
				Compound 78	confidential							0.57	0.01
				Compound 79	confidential							0.46	0.11
				Compound 80	CN			[3-[7-[3-[(2-carboxybenzoyl)amino]propoxy]-6-methoxy-4-quinolyl]anilino]			F	-0.15	0.08
