# Supplementary material for: Novel members of quinoline compound family enhance insulin secretion in RIN-5AH beta cells and in rat pancreatic islet microtissue
Source: Sci Rep. 2017 Mar 8;7:44073. doi: 10.1038/srep44073 (PMC5341024; doi:10.1038/srep44073)
Supplement: Supplementary Table 2 [file srep44073-s3.xls]

## Sheet: Sheet1
Supplementary Table 2. Cell viability measurements in RIN-5AH beta cells. CellTiter-Glo; 72h; 5uM (where not indicated); n=3-4
ID	AV	SD	SEM
Sunitinib	0.885427	0.0880534	0.0508377
Imatinib	0.960172	0.0950006	0.0548486
Tivantinib	0.758422	0.0138213	0.00797971
Sorafenib	0.869424	0.0961104	0.0554893
Dasatinib	0.945197	0.049858	0.0287855
Staurosporine	0.0407146	0.0229115	0.0132279
Bosutinib	0.93994	0.101309	0.058491
Compound 58	0.899052	0.158921	0.0917531
Compound 38	1.05074	0.142657	0.0539191
Compound 7	0.131239	0.133147	0.0665733
Compound 59	0.92037	0.0582915	0.0336546
Compound 60	0.809838	0.145161	0.0838089
Compound 52	0.858855	0.112138	0.0647428
Compound 61	0.908832	0.142858	0.0824792
Compound 47	0.938945	0.110993	0.064082
Compound 64	0.940776	0.0736427	0.0425176
Compound 10	0.272645	0.142254	0.0711269
Compound 68	0.8435	0.138523	0.0799764
Compound 9	0.846732	0.114704	0.0433541
Compound 62	0.85417	0.131029	0.0756496
Compound 55	0.858103	0.114522	0.0432852
Compound 11	0.769816	0.208356	0.0787511
Compound 69	0.821911	0.0768341	0.0443602
Compound 12	0.607658	0.289223	0.166983
Compound 48	0.763468	0.215415	0.12437
Compound 13	0.789043	0.156514	0.0591566
Compound 43	0.853821	0.140383	0.0810504
Compound 49	0.847132	0.121609	0.0702112
Compound 14	0.902273	0.0884501	0.033431
Compound 4	1.0545	0.0985625	0.0372531
Compound 78	0.636319	0.23028	0.11514
Compound 39	1.13594	0.150003	0.0566957
Compound 65	1.09336	0.0531834	0.0307054
Compound 79	1.0427	0.0870071	0.0328856
Compound 40	1.13922	0.0892248	0.0337238
Compound 50	0.399999	0.0132518	0.00765092
Compound 70	0.955032	0.0437708	0.0252711
Compound 44	1.02908	0.0545071	0.0314697
Compound 45	0.966552	0.0828195	0.0478158
Compound 16	0.990967	0.0525905	0.0303631
Compound 5	0.940836	0.132481	0.050073
Compound 17	1.00375	0.053765	0.0203212
Compound 66	0.385798	0.199782	0.115344
Compound 19	0.994602	0.047622	0.0179994
Compound 20	1.00188	0.0708969	0.0409323
Compound 41	1.00632	0.0928726	0.0351025
Compound 74	0.946046	0.0720471	0.0415964
Compound 21	0.976998	0.0770964	0.0291397
Compound 22	1.01857	0.0652984	0.0246805
Compound 54	0.964949	0.040792	0.0235513
Compound 23	0.958589	0.113331	0.0428352
Compound 75	0.954929	0.0982454	0.056722
Compound 46	0.652738	0.206033	0.118953
Compound 24	0.972513	0.245221	0.0926849
Compound 56	0.933197	0.114157	0.0431474
Compound 42	0.990712	0.0941882	0.0355998
Compound 63	0.96624	0.0754054	0.0435353
Compound 77	0.973259	0.0608324	0.0351216
Compound 71	1.01273	0.0734133	0.0423852
Compound 3	0.886704	0.0733713	0.0423609
Compound 6	1.06545	0.0890345	0.0336519
Compound 28	0.0155823	0.00273777	0.00158065
Compound 76	1.09578	0.0679306	0.0392197
Compound 53	0.992751	0.0968826	0.0559352
Compound 30	1.07816	0.1112	0.0420298
Compound 31	1.04996	0.0948593	0.054767
Compound 32	1.03104	0.087803	0.0331864
Compound 33	1.03686	0.0871753	0.0503307
Compound 51	1.01034	0.0536595	0.0309803
Compound 1	0.986698	0.104528	0.0603494
Compound 67	1.01515	0.0961563	0.0555159
Compound 80	1.04243	0.1228	0.0708985
Compound 57	1.05421	0.0879327	0.050768
Compound 73	1.04059	0.0919475	0.0530859
Compound 2	0.157152	0.0495596	0.0286132
Compound 36	0.959509	0.0911801	0.0526428
Compound 15	0.934652	0.0882583	0.050956
Compound 8	0.947448	0.115297	0.0665667
Compound 18	0.01749	0.00209141	0.00120747
Compound 37	0.988486	0.0874539	0.0504915
Compound 34	0.863627	0.141613	0.0817603
Compound 27	0.502615	0.24631	0.142207
Compound 35	0.0109904	0.0052389	0.00302468
quinidine_50uM	0.916421	0.0867573	0.0500893
chloroquine_50uM	0.0114134	0.00199998	0.00115469
GBA_200uM	0.379522	0.0777668	0.0448987
GLP-1_1ug/ml	1.00282	0.110983	0.0640758
Verapamil_10uM	0.901084	0.0252705	0.0145899
Nifedipine_10uM	0.927813	0.0517735	0.0298915
U0126_10uM	1.01568	0.0581169	0.0335538
PD184352_10uM	0.608203	0.0411562	0.0237615
Efonidipine_1uM	0.981581	0.0528091	0.0264045
